# Supplementary material for: Association between CT-Based Preoperative Sarcopenia and Outcomes in Patients That Underwent Liver Resections
Source: Cancers (Basel). 2022 Jan 5;14(1):261. doi: 10.3390/cancers14010261 (PMC8750804; doi:10.3390/cancers14010261)
Supplement: Supplementary file 1 [file cancers-14-00261-s001.zip]

Archive with 1 entries (1 files):
- cancers-1454957-supplementary.pdf
